# Supplementary material for: Lignosulfonate-Based Conducting Flexible Polymeric Membranes for Liquid Sensing Applications
Source: Materials (Basel). 2021 Sep 15;14(18):5331. doi: 10.3390/ma14185331 (PMC8470934; doi:10.3390/ma14185331)
Supplement: Supplementary file 1 [file materials-14-05331-s001.zip]

Archive with 1 entries (1 files):
- materials-1342504-supplementary.pdf
